# Supplementary material for: Tris(ethyl­enediamine)cobalt(II) sulfate
Source: Acta Crystallogr Sect E Struct Rep Online. 2010 May 8;66(Pt 6):m628. doi: 10.1107/S1600536810016168 (PMC2979650; doi:10.1107/S1600536810016168)
Supplement: Supplementary file 1 [file e-66-0m628-sup1.cif]

##############################################################################
###                                                                        ###
###        Electronic paper (Acta Crystallographica Section E)             ###
###                                                                        ###
##############################################################################
#                                                                            #
# This CIF contains the data in a paper accepted for publication in Acta     #
# Crystallographica Section E. It conforms to the requirements of Notes      #
# for Authors for Section E, and has been peer reviewed under the auspices   #
# of the IUCr Commission on Journals.                                        #
#                                                                            #
# Full details of the Crystallographic Information File format               #
# are given in the paper "The Crystallographic Information File (CIF):       #
# a New Standard Archive File for Crystallography" by S. R. Hall, F. H.      #
# Allen and I. D. Brown [Acta Cryst. (1991), A47, 655-685].                  #
#                                                                            #
# The current version of the core CIF dictionary is obtainable from          #
# ftp://ftp.iucr.org/pub/cif_core.dic. The current version number is 2.4.    #
#                                                                            #
# Software is freely available for graphical display of the structure(s) in  #
# this CIF.  For information consult the CIF home page http://www.iucr.org/  #
# cif/home.html                                                              #
#                                                                            #
# This file may be used for bona fide research purposes within the           #
# scientific community so long as proper attribution is given to the journal # 
# article from which it was obtained.                                        #
#                                                                            #
##############################################################################
                                             
data_I
_audit_creation_method     SHELXL-97
_chemical_name_systematic
;
Tris(ethylenediamine)cobalt(II) sulfate
;
_chemical_name_common     ?
_chemical_formula_moiety     'C6 H24 Co N6 2+, O4 S 2-'
_chemical_formula_sum     'C6 H24 Co N6 O4 S'
_chemical_formula_iupac     '[Co (C2 H8 N2)3] S O4'
_chemical_formula_weight     335.30
_chemical_melting_point     ?
_symmetry_cell_setting     trigonal
_symmetry_space_group_name_H-M     'P -3 1 c'
_symmetry_space_group_name_hall     '-P 3 2c'
loop_
    _symmetry_equiv_pos_as_xyz
    'x, y, z'
    '-y, x-y, z'
    '-x+y, -x, z'
    '-y, -x, -z+1/2'
    '-x+y, y, -z+1/2'
    'x, x-y, -z+1/2'
    '-x, -y, -z'
    'y, -x+y, -z'
    'x-y, x, -z'
    'y, x, z-1/2'
    'x-y, -y, z-1/2'
    '-x, -x+y, z-1/2'
_cell_length_a     8.9920(2)
_cell_length_b     8.9920(2)
_cell_length_c     9.5927(3)
_cell_angle_alpha     90.00
_cell_angle_beta     90.00
_cell_angle_gamma     120.00
_cell_volume     671.71(3)
_cell_formula_units_Z     2
_cell_measurement_reflns_used     589
_cell_measurement_theta_min     2.6
_cell_measurement_theta_max     31.0
_cell_measurement_temperature     298(2)
_cell_special_details     ?
_exptl_crystal_description     block
_exptl_crystal_colour     orange
_exptl_crystal_size_max     0.48
_exptl_crystal_size_mid     0.22
_exptl_crystal_size_min     0.20
_exptl_crystal_density_diffrn     1.658
_exptl_crystal_density_meas     ?
_exptl_crystal_density_method     'not measured'
_exptl_crystal_F_000     354
_exptl_absorpt_coefficient_mu     1.451
_exptl_absorpt_correction_type     'multi-scan'
_exptl_absorpt_process_details     '(SADABS; Sheldrick, 1996)'
_exptl_absorpt_correction_T_min     0.5426
_exptl_absorpt_correction_T_max     0.7601
_exptl_special_details
;
;
_diffrn_ambient_temperature     298(2)
_diffrn_radiation_type     MoK\a
_diffrn_radiation_wavelength     0.71073
_diffrn_radiation_source     'fine-focus sealed tube'
_diffrn_radiation_monochromator     graphite
_diffrn_measurement_device_type     'Bruker SMART CCD area-detector'
_diffrn_measurement_method     '? scan'
_diffrn_detector_area_resol_mean     ?
_diffrn_reflns_number     3638
_diffrn_reflns_av_R_equivalents     0.0266
_diffrn_reflns_av_sigmaI/netI     0.0246
_diffrn_reflns_theta_min     2.62
_diffrn_reflns_theta_max     31.01
_diffrn_reflns_theta_full     26.00
_diffrn_measured_fraction_theta_max     0.953
_diffrn_measured_fraction_theta_full     0.998
_diffrn_reflns_limit_h_min     -8
_diffrn_reflns_limit_h_max     10
_diffrn_reflns_limit_k_min     -11
_diffrn_reflns_limit_k_max     11
_diffrn_reflns_limit_l_min     -11
_diffrn_reflns_limit_l_max     13
_diffrn_standards_number     ?
_diffrn_standards_interval_count     ?
_diffrn_standards_interval_time     ?
_diffrn_standards_decay_%     ?
_refine_special_details
;
Refinement of <i>F</i>^2^ against ALL reflections. The weighted <i>R</i>-factor
wR and goodness of fit <i>S</i> are based on <i>F</i>^2^, conventional
<i>R</i>-factors <i>R</i> are based on <i>F</i>, with <i>F</i> set to zero for
negative <i>F</i>^2^. The threshold expression of <i>F</i>^2^ >
\s(<i>F</i>^2^) is used only for calculating <i>R</i>-factors(gt) etc. and is
not relevant to the choice of reflections for refinement. <i>R</i>-factors
based on <i>F</i>^2^ are statistically about twice as large as those based on
<i>F</i>, and <i>R</i>- factors based on ALL data will be even larger.
;
_reflns_number_total     688
_reflns_number_gt     589
_reflns_threshold_expression     I>2sigma(I)
_refine_ls_structure_factor_coef     Fsqd
_refine_ls_matrix_type     full
_refine_ls_R_factor_all     0.0355
_refine_ls_R_factor_gt     0.0281
_refine_ls_wR_factor_gt     0.0660
_refine_ls_wR_factor_ref     0.0689
_refine_ls_goodness_of_fit_ref     1.055
_refine_ls_restrained_S_all     1.095
_refine_ls_number_reflns     688
_refine_ls_number_parameters     47
_refine_ls_number_restraints     16
_refine_ls_hydrogen_treatment     constr
_refine_ls_weighting_scheme     calc
_refine_ls_weighting_details
         'calc w=1/[\s^2^(Fo^2^)+(0.0354P)^2^+0.1217P] where P=(Fo^2^+2Fc^2^)/3'
_atom_sites_solution_hydrogens     geom
_atom_sites_solution_primary     direct
_atom_sites_solution_secondary     difmap
_refine_ls_shift/su_max     0.000
_refine_ls_shift/su_mean     0.000
_refine_diff_density_max     0.248
_refine_diff_density_min     -0.288
_refine_ls_extinction_method     none
_refine_ls_extinction_coef     ?
loop_
    _atom_type_symbol
    _atom_type_description
    _atom_type_scat_dispersion_real
    _atom_type_scat_dispersion_imag
    _atom_type_scat_source
    'C' 'C' 0.0033 0.0016
                         'International Tables Vol C Tables 4.2.6.8 and 6.1.1.4'
    'H' 'H' 0.0000 0.0000
                         'International Tables Vol C Tables 4.2.6.8 and 6.1.1.4'
    'N' 'N' 0.0061 0.0033
                         'International Tables Vol C Tables 4.2.6.8 and 6.1.1.4'
    'O' 'O' 0.0106 0.0060
                         'International Tables Vol C Tables 4.2.6.8 and 6.1.1.4'
    'S' 'S' 0.1246 0.1234
                         'International Tables Vol C Tables 4.2.6.8 and 6.1.1.4'
    'Co' 'Co' 0.3494 0.9721
                         'International Tables Vol C Tables 4.2.6.8 and 6.1.1.4'
_computing_data_collection     'SMART (Bruker, 2003)'
_computing_cell_refinement     'SAINT (Bruker, 2003)'
_computing_data_reduction     'SAINT (Bruker, 2003)'
_computing_structure_solution
                         'SHELXS97 (Sheldrick, 2008) and WinGX (Farrugia, 1999)'
_computing_structure_refinement
                         'SHELXL97 (Sheldrick, 2008) and WinGX (Farrugia, 1999)'
_computing_molecular_graphics     'DIAMOND (Brandenburg, 2006)'
_computing_publication_material     'publCIF (Westrip, 2010)'
loop_
    _atom_site_type_symbol
    _atom_site_label
    _atom_site_fract_x
    _atom_site_fract_y
    _atom_site_fract_z
    _atom_site_U_iso_or_equiv
    _atom_site_adp_type
    _atom_site_calc_flag
    _atom_site_refinement_flags
    _atom_site_occupancy
    _atom_site_disorder_assembly
    _atom_site_disorder_group
    Co Co1 0.6667 0.3333 0.2500 0.02175(16) Uani d S 1 . .
    N N1 0.68784(18) 0.54599(18) 0.12760(13) 0.0332(3) Uani d . 1 . .
    H H1A 0.6936 0.5265 0.0363 0.040 Uiso calc R 1 . .
    H H1B 0.5954 0.5579 0.1418 0.040 Uiso calc R 1 . .
    S S1 0.3333 0.6667 0.2500 0.0240(2) Uani d SD 1 . .
    C C1 0.8446(2) 0.7024(2) 0.17145(19) 0.0388(4) Uani d . 1 . .
    H H1C 0.8405 0.8031 0.1409 0.047 Uiso calc R 1 . .
    H H1D 0.9444 0.7056 0.1297 0.047 Uiso calc R 1 . .
    O O1 0.3029(19) 0.5088(9) 0.1852(8) 0.096(3) Uani d PDU 0.319(8) . .
    O O2 0.339(2) 0.7851(9) 0.1475(6) 0.096(4) Uani d PDU 0.316(9) . .
    O O3 0.3333 0.6667 0.1059(16) 0.086(8) Uani d SPDU 0.094(10) . .
loop_
    _atom_site_aniso_label
    _atom_site_aniso_U_11
    _atom_site_aniso_U_22
    _atom_site_aniso_U_33
    _atom_site_aniso_U_12
    _atom_site_aniso_U_13
    _atom_site_aniso_U_23
    Co1 0.0226(2) 0.0226(2) 0.0201(2) 0.01129(10) 0.000 0.000
    N1 0.0410(8) 0.0330(7) 0.0283(7) 0.0204(6) -0.0033(5) 0.0031(5)
    S1 0.0243(3) 0.0243(3) 0.0233(4) 0.01215(14) 0.000 0.000
    C1 0.0445(10) 0.0267(8) 0.0413(9) 0.0147(7) 0.0058(7) 0.0076(6)
    O1 0.185(9) 0.051(4) 0.063(4) 0.069(5) -0.012(5) -0.016(3)
    O2 0.194(12) 0.055(4) 0.044(3) 0.067(5) -0.012(4) 0.012(3)
    O3 0.118(11) 0.118(11) 0.021(11) 0.059(5) 0.000 0.000
_geom_special_details
;
All esds (except the esd in the dihedral angle between two l.s. planes) are
estimated using the full covariance matrix. The cell esds are taken into
account individually in the estimation of esds in distances, angles and
torsion angles; correlations between esds in cell parameters are only used
when they are defined by crystal symmetry. An approximate (isotropic)
treatment of cell esds is used for estimating esds involving l.s. planes.
;
loop_
    _geom_bond_atom_site_label_1
    _geom_bond_atom_site_label_2
    _geom_bond_site_symmetry_2
    _geom_bond_distance
    _geom_bond_publ_flag
    Co1 N1 3_665 2.1696(13) ?
    Co1 N1 6 2.1696(13) ?
    Co1 N1 2_655 2.1696(13) ?
    Co1 N1 5_655 2.1696(13) ?
    Co1 N1 . 2.1696(13) ?
    Co1 N1 4_665 2.1696(13) ?
    N1 C1 . 1.469(2) ?
    N1 H1A . 0.9000 ?
    N1 H1B . 0.9000 ?
    S1 O3 . 1.382(16) ?
    S1 O3 4_665 1.382(16) ?
    S1 O2 . 1.431(5) ?
    S1 O2 2_665 1.431(5) ?
    S1 O2 4_665 1.431(5) ?
    S1 O2 5 1.431(5) ?
    S1 O2 3_565 1.431(5) ?
    S1 O2 6_565 1.431(5) ?
    S1 O1 6_565 1.445(5) ?
    S1 O1 3_565 1.445(5) ?
    S1 O1 2_665 1.445(5) ?
    S1 O1 5 1.445(5) ?
    C1 C1 5_655 1.512(4) ?
    C1 H1C . 0.9700 ?
    C1 H1D . 0.9700 ?
loop_
    _geom_angle_atom_site_label_1
    _geom_angle_atom_site_label_2
    _geom_angle_atom_site_label_3
    _geom_angle_site_symmetry_1
    _geom_angle_site_symmetry_3
    _geom_angle
    _geom_angle_publ_flag
    N1 Co1 N1 3_665 6 80.49(7) ?
    N1 Co1 N1 3_665 2_655 93.48(5) ?
    N1 Co1 N1 6 2_655 93.17(8) ?
    N1 Co1 N1 3_665 5_655 93.17(8) ?
    N1 Co1 N1 6 5_655 93.48(5) ?
    N1 Co1 N1 2_655 5_655 171.28(7) ?
    N1 Co1 N1 3_665 . 93.48(5) ?
    N1 Co1 N1 6 . 171.28(8) ?
    N1 Co1 N1 2_655 . 93.48(5) ?
    N1 Co1 N1 5_655 . 80.49(7) ?
    N1 Co1 N1 3_665 4_665 171.28(8) ?
    N1 Co1 N1 6 4_665 93.48(5) ?
    N1 Co1 N1 2_655 4_665 80.49(7) ?
    N1 Co1 N1 5_655 4_665 93.48(5) ?
    N1 Co1 N1 . 4_665 93.17(8) ?
    C1 N1 Co1 . . 107.94(10) ?
    C1 N1 H1A . . 110.1 ?
    Co1 N1 H1A . . 110.1 ?
    C1 N1 H1B . . 110.1 ?
    Co1 N1 H1B . . 110.1 ?
    H1A N1 H1B . . 108.4 ?
    O3 S1 O3 . 4_665 180.000(3) ?
    O3 S1 O2 . . 46.6(3) ?
    O3 S1 O2 4_665 . 133.4(3) ?
    O3 S1 O2 . 2_665 46.6(3) ?
    O3 S1 O2 4_665 2_665 133.4(3) ?
    O2 S1 O2 . 2_665 78.0(5) ?
    O3 S1 O2 . 4_665 133.4(3) ?
    O3 S1 O2 4_665 4_665 46.6(3) ?
    O2 S1 O2 . 4_665 104.4(11) ?
    O2 S1 O2 2_665 4_665 99.7(7) ?
    O3 S1 O2 . 5 133.4(3) ?
    O3 S1 O2 4_665 5 46.6(3) ?
    O2 S1 O2 . 5 99.7(7) ?
    O2 S1 O2 2_665 5 176.3(13) ?
    O2 S1 O2 4_665 5 78.0(5) ?
    O3 S1 O2 . 3_565 46.6(3) ?
    O3 S1 O2 4_665 3_565 133.4(3) ?
    O2 S1 O2 . 3_565 78.0(5) ?
    O2 S1 O2 2_665 3_565 78.0(5) ?
    O2 S1 O2 4_665 3_565 176.3(13) ?
    O2 S1 O2 5 3_565 104.4(11) ?
    O3 S1 O2 . 6_565 133.4(3) ?
    O3 S1 O2 4_665 6_565 46.6(3) ?
    O2 S1 O2 . 6_565 176.3(13) ?
    O2 S1 O2 2_665 6_565 104.4(11) ?
    O2 S1 O2 4_665 6_565 78.0(5) ?
    O2 S1 O2 5 6_565 78.0(5) ?
    O2 S1 O2 3_565 6_565 99.7(7) ?
    O3 S1 O1 . 6_565 115.5(3) ?
    O3 S1 O1 4_665 6_565 64.5(3) ?
    O2 S1 O1 . 6_565 69.9(6) ?
    O2 S1 O1 2_665 6_565 119.2(10) ?
    O2 S1 O1 4_665 6_565 45.7(4) ?
    O2 S1 O1 5 6_565 57.2(5) ?
    O2 S1 O1 3_565 6_565 138.0(11) ?
    O2 S1 O1 6_565 6_565 110.7(4) ?
    O3 S1 O1 . 3_565 64.5(3) ?
    O3 S1 O1 4_665 3_565 115.5(3) ?
    O2 S1 O1 . 3_565 45.7(4) ?
    O2 S1 O1 2_665 3_565 57.2(5) ?
    O2 S1 O1 4_665 3_565 69.9(6) ?
    O2 S1 O1 5 3_565 119.2(10) ?
    O2 S1 O1 3_565 3_565 110.7(4) ?
    O2 S1 O1 6_565 3_565 138.0(11) ?
    O1 S1 O1 6_565 3_565 63.4(8) ?
    O3 S1 O1 . 2_665 64.5(3) ?
    O3 S1 O1 4_665 2_665 115.5(3) ?
    O2 S1 O1 . 2_665 57.2(5) ?
    O2 S1 O1 2_665 2_665 110.7(4) ?
    O2 S1 O1 4_665 2_665 138.0(11) ?
    O2 S1 O1 5 2_665 69.9(6) ?
    O2 S1 O1 3_565 2_665 45.7(4) ?
    O2 S1 O1 6_565 2_665 119.2(10) ?
    O1 S1 O1 6_565 2_665 93.3(11) ?
    O1 S1 O1 3_565 2_665 102.9(4) ?
    O3 S1 O1 . 5 115.5(3) ?
    O3 S1 O1 4_665 5 64.5(3) ?
    O2 S1 O1 . 5 138.0(11) ?
    O2 S1 O1 2_665 5 69.9(6) ?
    O2 S1 O1 4_665 5 57.2(5) ?
    O2 S1 O1 5 5 110.7(4) ?
    O2 S1 O1 3_565 5 119.2(10) ?
    O2 S1 O1 6_565 5 45.7(4) ?
    O1 S1 O1 6_565 5 102.9(4) ?
    O1 S1 O1 3_565 5 93.3(11) ?
    O1 S1 O1 2_665 5 161.1(12) ?
    N1 C1 C1 . 5_655 108.84(12) ?
    N1 C1 H1C . . 109.9 ?
    C1 C1 H1C 5_655 . 109.9 ?
    N1 C1 H1D . . 109.9 ?
    C1 C1 H1D 5_655 . 109.9 ?
    H1C C1 H1D . . 108.3 ?
    O2 O1 O2 2_665 3_565 91.9(8) ?
    O2 O1 S1 2_665 . 66.5(5) ?
    O2 O1 S1 3_565 . 60.9(3) ?
    O2 O1 O1 2_665 5 75.7(11) ?
    O2 O1 O1 3_565 5 117.8(4) ?
    S1 O1 O1 . 5 58.3(4) ?
    O2 O1 O2 2_665 6_565 108.3(7) ?
    O2 O1 O2 3_565 6_565 92.2(8) ?
    S1 O1 O2 . 6_565 54.6(4) ?
    O1 O2 O1 3_565 2_665 129.8(7) ?
    O1 O2 S1 3_565 . 67.8(4) ?
    O1 O2 S1 2_665 . 61.9(4) ?
    O1 O2 O1 3_565 6_565 63.3(12) ?
    O1 O2 O1 2_665 6_565 87.5(9) ?
    S1 O2 O1 . 6_565 55.5(3) ?
    O1 O2 O2 3_565 2_665 49.8(6) ?
    O1 O2 O2 2_665 2_665 95.3(5) ?
    S1 O2 O2 . 2_665 51.0(2) ?
    O1 O2 O2 6_565 2_665 91.9(8) ?
    O1 O2 O2 3_565 3_565 106.1(5) ?
    S1 O2 O2 . 3_565 51.0(2) ?
    O1 O2 O2 6_565 3_565 102.2(4) ?
    O2 O2 O2 2_665 3_565 60.0000(10)
                                   ?
    O2 O3 O2 2_665 3_565 107.9(8) ?
    O2 O3 S1 2_665 . 69.0(8) ?
    O2 O3 S1 3_565 . 69.0(8) ?
    O2 O3 O1 2_665 3_565 61.1(6) ?
    O2 O3 O1 3_565 3_565 128.2(13) ?
    S1 O3 O1 . 3_565 59.8(5) ?
    O2 O3 O1 2_665 2_665 128.2(13) ?
    O2 O3 O1 3_565 2_665 47.4(6) ?
    S1 O3 O1 . 2_665 59.8(5) ?
    O1 O3 O1 3_565 2_665 96.9(7) ?
loop_
    _geom_hbond_atom_site_label_D
    _geom_hbond_atom_site_label_H
    _geom_hbond_atom_site_label_A
    _geom_hbond_site_symmetry_A
    _geom_hbond_distance_DH
    _geom_hbond_distance_HA
    _geom_hbond_distance_DA
    _geom_hbond_angle_DHA
    N1 H1A O3 7_665 0.90 2.13 2.889(12) 142
    N1 H1A O1 7_665 0.90 2.15 3.049(7) 176
    N1 H1A O2 8 0.90 2.22 3.054(8) 155
    N1 H1A O2 9_655 0.90 2.32 3.104(11) 145
    N1 H1B O2 3_565 0.90 1.98 2.843(6) 161
    N1 H1B O1 . 0.90 2.48 3.353(14) 165
    N1 H1B O1 4_665 0.90 2.52 3.256(10) 139
data_global
_journal_date_recd_electronic     2010-04-27
_journal_date_accepted     2010-05-03
_journal_name_full     'Acta Crystallographica, Section E'
_journal_year     2010
_journal_volume     66
_journal_issue      6
_journal_page_first     m628
_journal_page_last     m628
_journal_paper_category     QM
_journal_coeditor_code     TK2667
_publ_contact_author_name     'Apinpus Rujiwatra'
_publ_contact_author_address
;
Department of Chemistry,
Faculty of Science, Chiang Mai University,
Chiang Mai 50200, Thailand
;
_publ_contact_author_email     apinpus@gmail.com
_publ_contact_author_fax     '+66 53 892277'
_publ_contact_author_phone     '+66 53 941906'
_publ_section_title
;
Tris(ethylenediamine)cobalt(II) sulfate
;
loop_
    _publ_author_name
    _publ_author_address
    'Yotnoi, Bunlawee'
;
Department of Chemistry,
Faculty of Science, Chiang Mai University,
Chiang Mai 50200, Thailand
;
    'Seeharaj, Athittaya'
;
Department of Chemistry,
Faculty of Science, Chiang Mai University,
Chiang Mai 50200, Thailand
;
    'Chimupala, Yothin'
;
Department of Chemistry,
Faculty of Science, Chiang Mai University,
Chiang Mai 50200, Thailand
;
    'Rujiwatra, Apinpus'
;
Department of Chemistry,
Faculty of Science, Chiang Mai University,
Chiang Mai 50200, Thailand
;
