# Supplementary material for: Tris(ethyl­enediamine)cobalt(II) sulfate
Source: Acta Crystallogr Sect E Struct Rep Online. 2010 May 8;66(Pt 6):m628. doi: 10.1107/S1600536810016168 (PMC2979650; doi:10.1107/S1600536810016168)
Supplement: Supplementary file 2 [file e-66-0m628-Isup2.hkl]

#
# h,k,l, Fc-squared, Fo-squared, sigma(Fo-squared) and status flag
#
data_I
_shelx_title ' As02_0m in P-31c'
_shelx_refln_list_code          4
_shelx_F_calc_maximum      131.79
_exptl_crystal_F_000       354.00
_reflns_d_resolution_high  0.6897
 
loop_
 _symmetry_equiv_pos_as_xyz
 'x, y, z'
 '-y, x-y, z'
 '-x+y, -x, z'
 '-y, -x, -z+1/2'
 '-x+y, y, -z+1/2'
 'x, x-y, -z+1/2'
 '-x, -y, -z'
 'y, -x+y, -z'
 'x-y, x, -z'
 'y, x, z-1/2'
 'x-y, -y, z-1/2'
 '-x, -x+y, z-1/2'
 
_cell_length_a     8.9920
_cell_length_b     8.9920
_cell_length_c     9.5927
_cell_angle_alpha  90.000
_cell_angle_beta   90.000
_cell_angle_gamma 120.000
 
_shelx_F_squared_multiplier     1.000
 
loop_
 _refln_index_h
 _refln_index_k
 _refln_index_l
 _refln_F_squared_calc
 _refln_F_squared_meas
 _refln_F_squared_sigma
 _refln_observed_status
   0   1   0     3580.45     3715.15     28.19 o
  -1   2   0     4743.40     4956.45     37.82 o
   0   2   0     5133.34     5320.16     36.46 o
  -1   3   0      325.62      317.28      2.83 o
   0   3   0      831.33      790.80      8.32 o
  -2   4   0     3076.02     2943.01     27.59 o
  -1   4   0      544.76      518.22      5.37 o
   0   4   0     1056.35     1085.41     11.40 o
  -2   5   0        6.59        4.54      1.06 o
  -1   5   0     2898.41     2769.00     21.22 o
   0   5   0     1588.39     1614.35     21.60 o
  -3   6   0      803.97      767.78     11.21 o
  -2   6   0      462.69      470.31      5.67 o
  -1   6   0      971.99      961.35      9.31 o
   0   6   0     2963.74     2918.41     28.80 o
  -3   7   0      604.99      596.55      6.99 o
  -2   7   0      836.12      827.18      9.15 o
  -1   7   0      104.56      104.57      3.67 o
   0   7   0        6.77        5.09      1.44 o
  -4   8   0     1181.97     1236.26     18.96 o
  -3   8   0       70.56       75.62      3.49 o
  -2   8   0      341.89      332.16      6.91 o
  -1   8   0      562.74      565.69     10.39 o
   0   8   0      276.29      271.18      7.20 o
  -4   9   0       92.72      101.92      4.91 o
  -3   9   0      596.42      617.15     16.18 o
  -2   9   0      200.60      192.82      5.53 o
  -1   9   0      173.26      160.05      4.97 o
   0   9   0      347.07      340.93     29.13 o
  -5  10   0      847.28      880.39     20.51 o
  -4  10   0      152.07      151.53     11.19 o
  -3  10   0      166.76      156.69      6.84 o
  -2  10   0      370.50      346.22      8.72 o
  -1  10   0       70.15       71.95      4.87 o
   0  10   0      101.03       98.25     14.39 o
  -5  11   0      113.51      124.32      9.11 o
  -4  11   0      184.09      184.67      7.67 o
  -3  11   0       21.74       18.74      3.52 o
  -2  11   0       16.17       14.14      7.67 o
  -1  11   0      258.28      288.41     21.29 o
  -5  12   0       89.01       80.58     13.46 o
   0   1   1      726.84      660.42      4.30 o
   0   2   1     1952.30     1994.87     11.84 o
   1   2   1     2469.86     2584.41     15.76 o
  -1   3   1       39.09       33.91      0.83 o
   0   3   1      211.19      221.24      2.36 o
   1   3   1     1233.63     1292.78     12.24 o
   2   3   1      294.49      297.44      3.80 o
  -1   4   1      265.42      275.19      3.08 o
   0   4   1      338.95      336.46      3.65 o
   1   4   1      132.65      140.91      2.98 o
   2   4   1       52.57       63.61      2.18 o
   3   4   1        4.86        5.86      1.05 o
  -2   5   1      189.00      201.53      3.80 o
  -1   5   1        0.00        0.65      0.52 o
   0   5   1     1666.18     1658.64     13.28 o
   1   5   1      360.33      365.79      5.44 o
   2   5   1       87.25       93.68      3.28 o
   3   5   1       21.66       19.57      2.03 o
   4   5   1       53.15       45.34      3.43 o
  -2   6   1      316.44      302.83      5.24 o
  -1   6   1      326.32      321.30      4.22 o
   0   6   1        3.92        3.77      0.93 o
   1   6   1       17.94       20.07      1.76 o
   2   6   1        9.40        7.89      1.59 o
   3   6   1        1.04        1.84      1.66 o
   4   6   1       78.27       70.24      4.85 o
   5   6   1       57.85       51.99      4.59 o
  -3   7   1      227.54      217.99      4.14 o
  -2   7   1      207.54      204.39      4.11 o
  -1   7   1        1.75        3.85      1.12 o
   0   7   1       29.42       26.86      1.80 o
   1   7   1       72.26       69.63      3.30 o
   2   7   1      189.36      196.08      7.03 o
   3   7   1        8.65        7.32      2.31 o
   4   7   1       13.41       16.13      3.03 o
   5   7   1        1.27        2.07      4.46 o
  -3   8   1       28.57       25.71      2.04 o
  -2   8   1       17.69       16.94      2.02 o
  -1   8   1       38.04       39.86      3.11 o
   0   8   1        4.58        1.85      1.22 o
   1   8   1       79.72       82.99      3.98 o
   2   8   1        0.79       -1.14      1.93 o
   3   8   1        1.02        3.71      3.15 o
   4   8   1        5.32        7.84      6.81 o
  -4   9   1       48.47       51.33      3.57 o
  -3   9   1       53.75       52.60      3.97 o
  -2   9   1       37.44       32.17      3.12 o
  -1   9   1       18.18       24.00      2.76 o
   0   9   1       24.51       31.67      4.40 o
   1   9   1        4.16        7.06      1.87 o
   2   9   1        9.16        4.43      4.51 o
   3   9   1        0.23       -2.21      5.79 o
  -4  10   1       29.91       38.78      4.56 o
  -3  10   1       18.88       20.99      3.19 o
  -2  10   1        8.45        7.46      2.42 o
  -1  10   1       51.44       64.53      3.60 o
   0  10   1       38.85       38.52      6.38 o
   1  10   1        2.40        2.56      6.64 o
   2  10   1        9.37        7.84      8.18 o
  -5  11   1       96.87       93.13     10.93 o
  -4  11   1        2.40        5.47      2.69 o
  -3  11   1       12.95        6.78      3.69 o
  -2  11   1       10.34       11.92      6.30 o
   0  11   1       37.68       30.15      9.71 o
  -5  12   1        1.23        1.87      6.81 o
   0   0   2    17369.90    16969.82    261.09 o
   0   1   2     1120.96     1170.14      7.22 o
   1   1   2     9227.74     9353.50     76.02 o
  -1   2   2     1225.64     1281.47     10.12 o
   0   2   2     2137.33     2228.40     13.63 o
   1   2   2     2284.90     2280.93     13.66 o
   2   2   2     8752.43     8628.61     84.37 o
  -1   3   2      231.72      219.40      2.00 o
   0   3   2     2233.82     2146.95     13.70 o
   1   3   2      973.76      950.99      8.88 o
   2   3   2       36.37       31.45      1.43 o
   3   3   2      735.73      674.36     11.92 o
  -2   4   2     1023.90      920.80      8.89 o
  -1   4   2      180.76      155.51      1.96 o
   0   4   2      685.70      680.25      6.79 o
   1   4   2     1369.65     1321.21     12.15 o
   2   4   2      705.84      716.00     10.00 o
   3   4   2      222.03      220.10      5.09 o
   4   4   2     1028.01     1006.59     20.77 o
  -2   5   2      375.31      345.49      4.36 o
  -1   5   2     1831.59     1756.54     19.62 o
   0   5   2      626.38      625.40      6.78 o
   1   5   2      258.75      264.53      4.55 o
   2   5   2      987.84      986.96     12.45 o
   3   5   2      209.75      207.11      5.79 o
   4   5   2      148.73      151.80      7.24 o
   5   5   2      461.42      463.37     29.15 o
  -3   6   2     2624.46     2621.64     32.99 o
  -2   6   2      385.89      380.51      4.82 o
  -1   6   2      593.98      592.64      7.63 o
   0   6   2     1555.01     1555.31     13.79 o
   1   6   2      296.91      279.58      5.58 o
   2   6   2      474.91      453.69      8.56 o
   3   6   2      754.26      721.06     12.43 o
   4   6   2       38.34       42.53      3.92 o
   5   6   2       71.27       67.17      5.67 o
   6   6   2      157.45      192.67     21.46 o
  -3   7   2      722.82      755.95     10.17 o
  -2   7   2      994.09     1005.78     12.81 o
  -1   7   2       54.68       62.83      3.08 o
   0   7   2       95.86       89.61      3.01 o
   1   7   2     1203.26     1159.16     14.20 o
   2   7   2      202.92      221.49      6.21 o
   3   7   2      176.81      155.91      6.21 o
   4   7   2      113.44      103.54      6.97 o
   5   7   2       37.23       31.05      5.97 o
  -4   8   2     1080.30     1050.38     19.37 o
  -3   8   2      221.80      213.75      5.15 o
  -2   8   2       88.16       95.24      4.00 o
  -1   8   2      365.45      376.92      9.09 o
   0   8   2      130.06      124.63      2.95 o
   1   8   2      106.01      108.13      4.37 o
   2   8   2      265.95      248.97      7.10 o
   3   8   2       28.93       33.13      4.87 o
   4   8   2       27.75       27.60      9.71 o
  -4   9   2       16.36       19.78      2.18 o
  -3   9   2      342.80      369.29      9.19 o
  -2   9   2      149.58      136.23      6.01 o
  -1   9   2      226.45      229.41     11.56 o
   0   9   2      285.92      270.64     15.25 o
   1   9   2       94.49       90.08      4.08 o
   2   9   2        0.24        3.22      3.97 o
   3   9   2      129.73      122.14     16.87 o
  -5  10   2      434.12      443.99     18.31 o
  -4  10   2      182.88      198.90      8.33 o
  -3  10   2       52.89       64.42      4.91 o
  -2  10   2      345.34      364.69     12.33 o
  -1  10   2       40.19       41.36      3.13 o
   0  10   2       51.51       48.13      6.75 o
   1  10   2      136.94      142.42     17.72 o
   2  10   2       31.33       34.24     11.24 o
  -5  11   2      104.84      116.17      9.45 o
  -4  11   2      314.73      341.31     10.42 o
  -3  11   2       51.51       37.76      5.96 o
  -2  11   2       70.33       58.43      9.71 o
  -1  11   2      235.66      298.29     20.61 o
   0  11   2       46.58       46.85     11.24 o
  -5  12   2       70.18       84.84     13.80 o
   0   1   3        3.09        3.63      0.40 o
   0   2   3      923.03      962.47      6.87 o
   1   2   3     2472.78     2619.24     17.20 o
  -1   3   3       80.62       82.46      1.26 o
   0   3   3       84.36       86.07      1.36 o
   1   3   3      595.87      637.78      5.73 o
   2   3   3      236.04      260.69      3.86 o
  -1   4   3      187.64      198.58      2.36 o
   0   4   3        2.25        1.38      0.63 o
   1   4   3        8.38       12.28      1.09 o
   2   4   3       12.12       15.60      1.72 o
   3   4   3       80.22       75.17      3.92 o
  -2   5   3      208.51      206.35      3.55 o
  -1   5   3        6.43        7.36      0.91 o
   0   5   3        1.37        1.44      0.78 o
   1   5   3       12.63       14.15      1.37 o
   2   5   3       16.23       11.31      1.62 o
   3   5   3       26.60       25.64      2.78 o
   4   5   3       25.03       20.81      2.62 o
  -2   6   3      312.52      317.57      4.62 o
  -1   6   3       17.28       17.20      1.19 o
   0   6   3        0.80        1.74      0.93 o
   1   6   3      144.38      143.53      4.01 o
   2   6   3      179.89      165.88      4.66 o
   3   6   3        2.05        0.42      1.60 o
   4   6   3       15.86       15.13      2.55 o
   5   6   3        4.58        4.00      4.17 o
  -3   7   3      402.67      407.02      7.80 o
  -2   7   3        0.14       -0.04      1.05 o
  -1   7   3       23.58       19.99      1.97 o
   0   7   3       51.47       52.47      2.59 o
   1   7   3        0.82        1.25      1.37 o
   2   7   3      106.86      121.41      5.13 o
   3   7   3       11.77       12.96      2.36 o
   4   7   3        3.76        7.23      3.46 o
   5   7   3       22.97       16.82      6.39 o
  -3   8   3       51.73       53.69      3.13 o
  -2   8   3       53.13       59.59      3.28 o
  -1   8   3       17.99       14.28      1.98 o
   0   8   3      101.82      108.36      4.10 o
   1   8   3       50.85       50.02      3.35 o
   2   8   3       10.41       10.16      2.25 o
   3   8   3        8.87        9.40      6.73 o
   4   8   3        7.64       -0.48      4.45 o
  -4   9   3       17.69       20.01      2.24 o
  -3   9   3       48.78       59.18      5.01 o
  -2   9   3       16.47       17.38      3.93 o
  -1   9   3        6.91        8.52      2.32 o
   0   9   3        1.29        1.12      2.45 o
   1   9   3        2.28        0.63      2.03 o
   2   9   3       15.51       13.80      6.98 o
   3   9   3        1.87       -5.62      6.30 o
  -4  10   3        4.68        7.29      2.39 o
  -3  10   3       26.55       32.89      4.84 o
  -2  10   3        1.06        0.57      2.12 o
  -1  10   3       23.25       27.57      9.20 o
   0  10   3        5.63        6.13      6.13 o
   1  10   3        1.66       -4.77      5.28 o
  -5  11   3       11.96       19.92      7.24 o
  -4  11   3        1.87        4.22      3.64 o
  -3  11   3       22.73       27.09      7.15 o
  -2  11   3       13.63       10.64      7.50 o
  -1  11   3        0.01       -4.60      5.79 o
   0  11   3        7.89       12.27      8.35 o
   0   0   4     1068.80     1225.18     18.05 o
   0   1   4      345.39      337.43      3.60 o
   1   1   4     3510.02     3341.22     29.71 o
  -1   2   4     3060.12     3019.28     26.25 o
   0   2   4      337.07      315.26      3.13 o
   1   2   4      914.62      914.14      7.04 o
   2   2   4     2347.77     2373.57     29.45 o
  -1   3   4     1164.41     1223.27      7.39 o
   0   3   4     3345.79     3293.56     19.65 o
   1   3   4      452.46      432.70      4.77 o
   2   3   4      607.36      596.36      6.45 o
   3   3   4     2114.70     2064.88     28.23 o
  -2   4   4     2896.60     2887.21     21.49 o
  -1   4   4      638.37      626.78      4.99 o
   0   4   4      242.33      228.47      3.15 o
   1   4   4      820.33      795.07      8.18 o
   2   4   4      386.09      401.57      5.89 o
   3   4   4      182.12      184.03      6.04 o
   4   4   4      702.13      660.27     16.05 o
  -2   5   4      739.53      735.47      6.60 o
  -1   5   4     1167.69     1170.18     10.56 o
   0   5   4      112.57      111.55      2.82 o
   1   5   4      164.86      172.42      3.74 o
   2   5   4     1175.28     1122.86     13.00 o
   3   5   4      334.11      335.01      7.34 o
   4   5   4      104.77       95.69      5.47 o
   5   5   4      150.14      122.47     10.23 o
  -3   6   4     1999.57     1996.54     23.62 o
  -2   6   4      405.78      421.05      5.78 o
  -1   6   4       75.25       73.72      3.12 o
   0   6   4      523.85      542.40      7.05 o
   1   6   4      273.61      268.04      5.31 o
   2   6   4      158.05      154.05      5.11 o
   3   6   4      396.29      373.85      8.52 o
   4   6   4       40.93       52.58      4.51 o
   5   6   4       30.88       28.54      6.32 o
   6   6   4      205.87      196.59     22.15 o
  -3   7   4      200.69      213.36      4.16 o
  -2   7   4     1031.56     1031.97     13.54 o
  -1   7   4      232.26      233.20      4.55 o
   0   7   4      518.17      499.21      7.21 o
   1   7   4      800.76      769.21     10.97 o
   2   7   4       77.80       86.29      4.54 o
   3   7   4       56.35       39.34      4.56 o
   4   7   4      206.16      223.56     11.62 o
   5   7   4       20.86       25.19      6.74 o
  -4   8   4      512.69      525.98     19.17 o
  -3   8   4      292.16      292.50      6.80 o
  -2   8   4       87.50       99.39      4.39 o
  -1   8   4      617.59      636.52     10.25 o
   0   8   4       39.73       39.28      2.31 o
   1   8   4       56.18       52.68      6.06 o
   2   8   4      205.28      209.51      8.94 o
   3   8   4       74.09       81.09      9.69 o
   4   8   4       74.79       85.18     15.33 o
  -4   9   4       69.16       69.38      4.06 o
  -3   9   4      413.77      422.87      9.93 o
  -2   9   4      106.78      112.09      5.47 o
  -1   9   4      102.87      115.21      5.27 o
   0   9   4      219.92      210.69     10.62 o
   1   9   4       49.67       46.40      6.05 o
   2   9   4       40.82       39.95      7.41 o
  -5  10   4      136.60      152.64     13.63 o
  -4  10   4       44.87       38.27      7.44 o
  -3  10   4       42.10       48.41      4.55 o
  -2  10   4      229.23      254.91     11.84 o
  -1  10   4       65.96       56.39     10.56 o
   0  10   4       17.62       12.44      7.84 o
   1  10   4       95.47      108.18     15.84 o
  -5  11   4       65.66       67.97     10.22 o
  -4  11   4      279.34      321.80     21.29 o
  -2  11   4       42.35       47.70     10.05 o
  -1  11   4      113.03      103.06     14.82 o
   0   1   5      129.99      120.08      2.18 o
   0   2   5     1768.26     1845.96     12.22 o
   1   2   5       18.77       22.27      1.03 o
  -1   3   5      451.95      480.45      3.95 o
   0   3   5       25.04       22.04      0.89 o
   1   3   5        9.80       12.42      1.01 o
   2   3   5      124.55      133.31      3.24 o
  -1   4   5      103.58      120.84      1.97 o
   0   4   5       52.09       56.10      1.65 o
   1   4   5       63.55       64.56      2.09 o
   2   4   5      367.06      362.94      6.65 o
   3   4   5      142.04      140.79      4.44 o
  -2   5   5       47.49       46.84      1.62 o
  -1   5   5        0.40        0.59      0.73 o
   0   5   5       82.55       73.91      2.51 o
   1   5   5        2.57        2.19      0.97 o
   2   5   5       51.86       42.05      2.63 o
   3   5   5       22.18       23.48      2.89 o
   4   5   5       16.87       17.22      2.87 o
  -2   6   5       30.10       30.98      1.66 o
  -1   6   5        8.37       10.75      1.60 o
   0   6   5        1.85        3.60      1.15 o
   1   6   5      104.01      100.13      3.21 o
   2   6   5       81.46       69.43      5.71 o
   3   6   5        0.16        0.78      1.83 o
   4   6   5        1.53        1.36      2.29 o
   5   6   5        2.54        2.24      5.20 o
  -3   7   5       17.57       16.34      1.98 o
  -2   7   5       68.58       74.77      3.85 o
  -1   7   5      133.67      135.19      3.64 o
   0   7   5       62.66       57.39      2.80 o
   1   7   5       19.49       22.36      2.56 o
   2   7   5        1.77       -0.80      1.87 o
   3   7   5       26.90       27.22      4.00 o
   4   7   5        9.52        7.83      3.94 o
  -3   8   5       88.82       96.63      4.43 o
  -2   8   5      223.17      234.44      5.95 o
  -1   8   5       29.45       25.68      3.05 o
   0   8   5      114.23      109.84      3.92 o
   1   8   5        3.48        2.40      1.85 o
   2   8   5        0.00        2.21      4.02 o
   3   8   5       49.12       48.57      9.54 o
  -4   9   5       15.72       13.73      2.57 o
  -3   9   5       20.02       14.98      2.99 o
  -2   9   5       28.74       26.24      6.64 o
  -1   9   5       21.64       20.79      3.35 o
   0   9   5       12.65       11.55      4.78 o
   1   9   5       14.00        3.21      5.28 o
   2   9   5       17.31       11.67      5.42 o
  -4  10   5       22.98       16.73      4.82 o
  -3  10   5       16.49       11.11      8.01 o
  -2  10   5        4.74       -2.21      4.77 o
  -1  10   5        2.07       -0.51      5.28 o
   0  10   5        1.78        2.41      4.80 o
   1  10   5        5.39       12.30      6.25 o
  -4  11   5        0.02       -1.53      6.30 o
  -3  11   5        5.92       10.56      6.98 o
  -2  11   5        8.50        6.13      6.81 o
  -1  11   5        1.79        5.28      6.64 o
   0   0   6       14.70        9.66      1.62 o
   0   1   6      520.39      526.33      5.48 o
   1   1   6     1099.63     1101.95     11.91 o
  -1   2   6     3285.24     3249.34     27.40 o
   0   2   6      132.97      118.58      2.53 o
   1   2   6      128.15      132.33      2.74 o
   2   2   6      150.86      149.31      4.50 o
  -1   3   6      820.59      817.26      6.61 o
   0   3   6     2269.08     2267.84     14.55 o
   1   3   6      259.74      252.26      3.61 o
   2   3   6      841.39      827.34      9.09 o
   3   3   6     1588.56     1564.51     26.14 o
  -2   4   6     2137.63     2128.17     19.39 o
  -1   4   6      796.77      828.88      6.96 o
   0   4   6      194.36      201.08      3.11 o
   1   4   6     1261.14     1280.83     11.90 o
   2   4   6       89.30       79.22      4.22 o
   3   4   6      144.13      140.15      5.32 o
   4   4   6      360.16      335.45     17.63 o
  -2   5   6      585.85      592.30      9.76 o
  -1   5   6     1332.46     1360.58     18.72 o
   0   5   6      110.81      112.60      3.29 o
   1   5   6      241.68      235.86      5.06 o
   2   5   6      742.93      702.17     13.89 o
   3   5   6      131.70      133.81      6.37 o
   4   5   6      133.64      134.72      6.71 o
   5   5   6      197.88      181.43     19.25 o
  -3   6   6      615.64      653.10     20.15 o
  -2   6   6      175.29      184.78      3.85 o
  -1   6   6       71.68       71.64      4.84 o
   0   6   6      382.00      388.39      7.06 o
   1   6   6      157.65      167.15      5.12 o
   2   6   6       23.01       23.86      3.03 o
   3   6   6      224.05      213.37      7.69 o
   4   6   6       98.34      101.90      8.48 o
   5   6   6       20.04       21.53      6.13 o
  -3   7   6       29.82       27.19      2.85 o
  -2   7   6      740.68      754.50     23.24 o
  -1   7   6      338.32      337.30      6.28 o
   0   7   6      293.29      290.18      6.64 o
   1   7   6      188.64      181.81      6.83 o
   2   7   6       16.87       16.55      3.00 o
   3   7   6       24.95       33.16      6.73 o
   4   7   6      285.51      310.29     16.86 o
  -4   8   6      236.46      239.01     11.64 o
  -3   8   6      105.55      104.50      7.08 o
  -2   8   6      130.68      134.03      6.12 o
  -1   8   6      511.03      515.51     10.82 o
   0   8   6       63.03       74.28      4.79 o
   1   8   6       32.43       25.77      3.72 o
   2   8   6      220.63      224.51     25.89 o
   3   8   6       81.70       87.42     10.83 o
  -4   9   6      246.68      231.80      9.43 o
  -3   9   6      461.86      463.69     11.95 o
  -2   9   6       53.00       50.61      4.58 o
  -1   9   6       15.34       19.52      4.00 o
   0   9   6      250.11      272.01     56.39 o
   1   9   6       25.92       35.41     12.86 o
   2   9   6      155.59      151.27     19.42 o
  -5  10   6      179.30      190.63     14.82 o
  -4  10   6       19.04       15.57      5.45 o
  -3  10   6       57.81       71.86      8.37 o
  -2  10   6      165.52      185.18     18.57 o
  -1  10   6       76.48       79.90     13.12 o
   0  10   6       34.62       24.36      9.54 o
  -3  11   6       53.28       69.67     12.27 o
  -2  11   6       36.88       46.51     11.58 o
   0   1   7      321.72      302.20      4.51 o
   0   2   7      316.00      313.81      5.83 o
   1   2   7       90.38       94.66      2.72 o
  -1   3   7       62.62       67.74      2.37 o
   0   3   7       90.63       95.33      3.23 o
   1   3   7        3.25        2.47      1.18 o
   2   3   7       55.02       49.92      2.77 o
  -1   4   7       26.40       32.16      2.15 o
   0   4   7      342.79      358.56      7.81 o
   1   4   7       36.48       38.57      2.34 o
   2   4   7      381.50      355.00      7.13 o
   3   4   7       12.84       10.43      2.08 o
  -2   5   7       11.79       14.61      1.63 o
  -1   5   7        1.45        0.09      1.07 o
   0   5   7       34.65       38.59      2.83 o
   1   5   7       66.87       64.89      3.65 o
   2   5   7        8.72        7.04      2.24 o
   3   5   7       30.74       33.17      3.60 o
   4   5   7       26.88       25.94      5.83 o
  -2   6   7       30.29       36.46      2.62 o
  -1   6   7       60.56       61.22      3.53 o
   0   6   7        0.53       -0.07      1.29 o
   1   6   7       18.48       20.49      2.46 o
   2   6   7        4.14        2.00      2.01 o
   3   6   7        3.40        6.06      2.48 o
   4   6   7       14.35       18.25      6.56 o
  -3   7   7       23.68       19.93      3.46 o
  -2   7   7       17.87       14.25      2.15 o
  -1   7   7       83.27       91.93      5.12 o
   0   7   7       33.49       31.32      2.95 o
   1   7   7        0.56        0.09      2.04 o
   2   7   7       11.57       13.97      3.45 o
   3   7   7       25.21       28.39      9.80 o
  -3   8   7       59.13       54.41      6.32 o
  -2   8   7       61.74       52.89      4.75 o
  -1   8   7        0.00        0.22      1.40 o
   0   8   7        8.21        5.53      2.60 o
   1   8   7        1.74        2.74      4.69 o
   2   8   7        5.35        5.06      6.30 o
  -4   9   7       36.08       47.54      6.56 o
  -3   9   7       63.36       65.20      5.75 o
  -2   9   7        5.99        0.13      3.40 o
  -1   9   7       21.05       16.35      6.81 o
   0   9   7       15.27       17.61      5.82 o
   1   9   7       56.01       47.38      9.54 o
  -4  10   7       37.18       39.58      6.32 o
  -3  10   7       10.77        9.71      6.81 o
  -2  10   7        0.53        2.56      5.96 o
  -1  10   7       11.96        5.62      7.50 o
  -4  11   7        8.93        8.35      6.98 o
   0   0   8     1922.75     1983.59     35.18 o
   0   1   8      519.50      544.92      6.23 o
   1   1   8      913.25      969.76     17.80 o
  -1   2   8     1319.31     1346.58     20.29 o
   0   2   8      154.59      171.09      4.17 o
   1   2   8       93.89       99.50      3.76 o
   2   2   8      229.31      271.07      7.71 o
  -1   3   8      138.24      135.74      3.95 o
   0   3   8      939.33      966.18     11.88 o
   1   3   8      237.49      237.92      6.19 o
   2   3   8      296.61      289.77      7.08 o
   3   3   8      315.02      314.51     22.53 o
  -2   4   8      465.84      473.89     11.30 o
  -1   4   8      295.82      299.77      7.01 o
   0   4   8      201.48      216.56      4.88 o
   1   4   8     1058.60     1060.71     14.32 o
   2   4   8       40.17       45.79      3.43 o
   3   4   8       65.55       62.95      3.67 o
   4   4   8      222.43      220.53     17.80 o
  -2   5   8      305.77      300.75      7.90 o
  -1   5   8     1023.29      979.33     13.75 o
   0   5   8      160.09      164.30      7.47 o
   1   5   8      145.10      138.55      7.44 o
   2   5   8      334.10      331.61      8.76 o
   3   5   8       24.42       29.36      3.26 o
   4   5   8      155.85      174.71     11.41 o
   5   5   8      250.88      213.11     22.15 o
  -3   6   8      355.87      381.83      8.37 o
  -2   6   8       55.27       55.35      3.17 o
  -1   6   8      183.69      192.36      5.66 o
   0   6   8      415.15      424.51      8.63 o
   1   6   8      104.42      114.10      5.17 o
   2   6   8       44.38       39.69      4.50 o
   3   6   8      259.06      258.74     12.07 o
   4   6   8       69.17       74.51     10.03 o
  -3   7   8       43.90       34.00      4.70 o
  -2   7   8      378.31      368.34      6.84 o
  -1   7   8      143.13      141.82      5.36 o
   0   7   8       52.24       48.36      3.98 o
   1   7   8      107.87      109.21      6.01 o
   2   7   8       23.87       24.44      6.23 o
   3   7   8       35.43       44.28      8.25 o
  -4   8   8      229.64      242.41     17.38 o
  -3   8   8       31.62       32.33      4.12 o
  -2   8   8       62.87       64.43      7.33 o
  -1   8   8      171.00      189.48      5.68 o
   0   8   8       91.67      116.32      8.61 o
   1   8   8       29.18       23.32     16.52 o
   2   8   8      175.78      198.29     21.81 o
  -4   9   8      169.09      175.11     12.46 o
  -3   9   8      234.35      235.55     10.42 o
  -2   9   8       21.45       45.16      6.97 o
  -1   9   8       10.77        5.45      6.30 o
   0   9   8      234.04      238.16     23.00 o
  -5  10   8      248.11      252.12     18.74 o
  -4  10   8       57.98       40.88      9.88 o
  -3  10   8       37.40       16.35      8.01 o
  -2  10   8      147.74      169.16     19.59 o
   0   1   9      149.70      132.53      6.57 o
   0   2   9       19.79       13.88      2.31 o
   1   2   9       36.42       34.37      3.37 o
  -1   3   9        8.54        4.52      2.02 o
   0   3   9       17.98       18.66      2.41 o
   1   3   9       69.75       71.37      4.10 o
   2   3   9       35.44       33.94      3.62 o
  -1   4   9        6.15        9.99      1.98 o
   0   4   9      168.07      164.28      5.28 o
   1   4   9        3.50        2.78      1.91 o
   2   4   9       15.69        8.30      2.23 o
   3   4   9        2.42        3.34      2.11 o
  -2   5   9       22.82       26.68      2.52 o
  -1   5   9       11.86       13.69      2.49 o
   0   5   9      107.51      114.06      5.16 o
   1   5   9       83.33       77.97      4.93 o
   2   5   9        0.25        1.65      2.23 o
   3   5   9       36.28       25.79      3.85 o
   4   5   9       17.46       23.60     13.97 o
  -2   6   9       94.08       98.66      4.20 o
  -1   6   9       54.38       52.24      3.77 o
   0   6   9        0.86        1.95      2.11 o
   1   6   9       10.49        7.58      2.49 o
   2   6   9        7.71        6.24      3.24 o
   3   6   9        8.49        5.90      5.12 o
  -3   7   9       10.58       11.24      3.38 o
  -2   7   9        0.88        1.11      1.75 o
  -1   7   9       17.57       17.84      2.68 o
   0   7   9       12.43       11.26      3.96 o
   1   7   9        0.70       -0.15      3.83 o
   2   7   9        9.08        0.21      4.53 o
  -3   8   9       14.19        8.39      3.34 o
  -2   8   9        0.60       -1.10      2.83 o
  -1   8   9        2.18        2.33      3.85 o
   0   8   9        0.86       -0.04      3.40 o
   1   8   9       14.70       10.22      8.69 o
  -4   9   9       27.23       28.04      9.54 o
  -3   9   9        0.75       -1.38      3.97 o
  -2   9   9        0.66        0.43      3.98 o
  -1   9   9        5.11       -1.36      5.45 o
   0   1  10      159.39      157.31      7.77 o
   1   1  10      762.09      701.88     41.65 o
  -1   2  10      329.98      327.08     17.72 o
   0   2  10      146.61      162.90      8.53 o
   1   2  10      215.87      233.54     12.81 o
   2   2  10      803.41      783.80     32.54 o
  -1   3  10       45.77       42.27      4.48 o
   0   3  10      428.95      434.76     11.08 o
   1   3  10      158.07      167.39     14.06 o
   2   3  10       50.45       61.45     10.82 o
   3   3  10       88.83      114.31     14.65 o
  -2   4  10      184.65      192.24     10.24 o
  -1   4  10       37.30       36.78      4.05 o
   0   4  10      127.27      124.57      8.24 o
   1   4  10      339.90      346.25     12.00 o
   2   4  10       80.23       77.19      8.67 o
   3   4  10       35.27       26.56      4.51 o
   4   4  10      192.90      219.08     21.98 o
  -2   5  10      102.01      108.03      8.40 o
  -1   5  10      311.52      308.32     11.21 o
   0   5  10       76.86       81.94      4.95 o
   1   5  10       28.45       29.80      3.81 o
   2   5  10      196.80      200.66     11.13 o
   3   5  10       33.04       26.28      6.32 o
  -3   6  10      405.53      399.71     12.04 o
  -2   6  10       59.66       51.74      4.39 o
  -1   6  10      113.53      103.39      5.41 o
   0   6  10      260.04      262.12     11.48 o
   1   6  10       62.05       53.15      6.25 o
   2   6  10       76.51       75.08      9.51 o
  -3   7  10       83.66       72.82      6.83 o
  -2   7  10      195.70      199.87     10.40 o
  -1   7  10       24.56       23.86      4.94 o
   0   7  10       30.82       34.45      6.86 o
   1   7  10      196.98      225.21     22.32 o
  -4   8  10      262.21      279.04     20.44 o
  -3   8  10       48.31       57.44      8.17 o
  -2   8  10       20.59       20.75      5.72 o
  -1   8  10       87.62       96.50     10.41 o
  -4   9  10       21.39       22.83      6.38 o
   0   1  11        7.42        9.37      4.26 o
   0   2  11        9.35        8.22      3.08 o
   1   2  11      153.36      154.26      9.43 o
  -1   3  11       15.45       22.60      3.41 o
   0   3  11        6.98       11.51      3.06 o
   1   3  11       64.47       72.22      6.71 o
   2   3  11       18.69       18.27      8.52 o
  -1   4  11       23.49       25.55      4.40 o
   0   4  11        0.89        2.76      2.85 o
   1   4  11       10.57        6.07      3.37 o
   2   4  11        5.46       -1.29      6.64 o
   3   4  11       12.77       16.71      5.77 o
  -2   5  11       40.94       38.02      6.42 o
  -1   5  11        0.22        4.19      3.04 o
   0   5  11        8.37        9.70      4.62 o
   1   5  11       12.45       10.83      4.88 o
   2   5  11        0.02        0.23      3.97 o
  -2   6  11       26.50       27.80      6.71 o
  -1   6  11        8.76        4.90      3.86 o
   0   6  11        0.37        2.72      4.37 o
   1   6  11       16.20        6.47      6.64 o
  -3   7  11       78.58       71.17      8.96 o
  -2   7  11        0.44       -2.34      3.52 o
  -1   7  11        5.73       12.44      6.81 o
   0   1  12       28.40       27.15      4.30 o
   1   1  12      285.06      252.47     18.74 o
  -1   2  12      212.22      207.79     11.55 o
   0   2  12       99.38       98.13      7.43 o
   1   2  12      127.19      126.19     14.67 o
   2   2  12      493.04      516.00     28.28 o
  -1   3  12       92.86       90.38      6.38 o
   0   3  12      232.78      219.13     17.89 o
   1   3  12       39.03       40.76      5.83 o
   2   3  12       22.30       12.37      5.30 o
   3   3  12      187.95      214.99     21.81 o
  -2   4  12      362.26      321.12     21.81 o
  -1   4  12       27.86       30.02      5.04 o
   0   4  12       55.32       41.69      7.05 o
   1   4  12       90.42       71.21      8.90 o
   2   4  12       75.41       72.40      9.52 o
  -2   5  12       21.26       20.70      5.54 o
  -1   5  12       79.12       76.46     14.31 o
   0   5  12       27.88       29.21      6.97 o
   1   5  12       22.94       21.29      9.88 o
  -3   6  12      203.19      167.46     18.91 o
  -2   6  12       72.00       66.95     12.10 o
   0   1  13        4.22        2.10      2.75 o
   0   2  13        5.51        3.11      3.09 o
   1   2  13       19.13       18.54      8.35 o
  -1   3  13       79.83       64.18      6.77 o
   0   3  13        6.63        7.87      3.86 o
   1   3  13        5.80        5.72      4.87 o
   0   4  13        3.26        3.75      7.33 o
 
